# Supplementary material for: Effects of Different Drying Methods on the Drying Characteristics and Quality of Codonopsis pilosulae Slices
Source: Foods. 2023 Mar 20;12(6):1323. doi: 10.3390/foods12061323 (PMC10048468; doi:10.3390/foods12061323)
Supplement: Supplementary file 1 [file foods-12-01323-s001.zip]

Archive with 1 entries (1 files):
- foods-2255635-supplementary.pdf
